# Supplementary material for: Interplay Between 3D Chromatin Architecture and Gene Regulation at the APOE Locus Contributes to Alzheimer’s Disease Risk
Source: Int J Mol Sci. 2025 Dec 27;27(1):302. doi: 10.3390/ijms27010302 (PMC12785688; doi:10.3390/ijms27010302)
Supplement: Supplementary file 1 [file ijms-27-00302-s001.zip]

Archive with 1 entries (1 files):
- Supplimentary Materials.pdf
